# Supplementary material for: Organised Colorectal Cancer Screening and Changes in Mortality and Incidence Trends: A Population-Based Study
Source: Cancers (Basel). 2026 Apr 21;18(8):1313. doi: 10.3390/cancers18081313 (PMC13114968; doi:10.3390/cancers18081313)
Supplement: Supplementary file 1 [file cancers-18-01313-s001.zip]

Archive with 1 entries (1 files):
- cancers-4240976-supplementary.pdf
